# Supplementary material for: Coronary artery bypass grafting may not be suitable in pure myocardial bridging: a case report
Source: Eur Heart J Case Rep. 2026 Apr 9;10(4):ytag251. doi: 10.1093/ehjcr/ytag251 (PMC13093216; doi:10.1093/ehjcr/ytag251)
Supplement: ytag251_Supplementary_Data [file ytag251_supplementary_data.zip]

Archive with 2 entries (2 files):
- Coronary artery angiography.avi
- Follow up coronary artery angiography.avi
